# Supplementary material for: YAP Inhibition by Verteporfin Causes Downregulation of Desmosomal Genes and Proteins Leading to the Disintegration of Intercellular Junctions
Source: Life (Basel). 2022 May 26;12(6):792. doi: 10.3390/life12060792 (PMC9225343; doi:10.3390/life12060792)
Supplement: Supplementary file 1 [file life-12-00792-s001.zip]

Archive with 1 entries (1 files):
- life-1674887-supplementary.pdf
